# Supplementary material for: Prolactin Drives Iron Release from Macrophages and Uptake in Mammary Cancer Cells through CD44
Source: Int J Mol Sci. 2024 Aug 16;25(16):8941. doi: 10.3390/ijms25168941 (PMC11354873; doi:10.3390/ijms25168941)
Supplement: Supplementary file 1 [file ijms-25-08941-s001.zip]

Archive with 1 entries (1 files):
- ijms-3153608-supplementary.pdf
